# Supplementary material for: Genomic and phenotypic characterization of Pseudomonas sp. GOM7, a novel marine bacterial species with antimicrobial activity against multidrug-resistant Staphylococcus aureus
Source: PLoS One. 2023 Jul 13;18(7):e0288504. doi: 10.1371/journal.pone.0288504 (PMC10343084; doi:10.1371/journal.pone.0288504)
Supplement: S5 Table — (XLSX) [file pone.0288504.s005.xlsx]

## Sheet: Hoja 1
Table S4. Virulence factors predicted for Pseudomonas sp. GOM7 by RASTtk annotation in BV-BRC web server
ID	Source Organism	Gene	Product	Classification	Pubmed
fig|286.4786.peg.1394	Pseudomonas aeruginosa PAO1	algA	Mannose-1-phosphate guanylyltransferase (EC 2.7.7.13) / Mannose-6-phosphate isomerase (EC 5.3.1.8)	Antiphagocytosis,Serum resistance
fig|286.4786.peg.141	Pseudomonas aeruginosa PAO1	algB	Alginate biosynthesis two-component system response regulator AlgB	Antiphagocytosis,Serum resistance
fig|286.4786.peg.1790	Pseudomonas aeruginosa PAO1	algC	Phosphoglucomutase (EC 5.4.2.2) @ Phosphomannomutase (EC 5.4.2.8)
fig|286.4786.peg.317	Pseudomonas aeruginosa PAO1	algD	GDP-mannose 6-dehydrogenase (EC 1.1.1.132)	Antiphagocytosis,Serum resistance
fig|286.4786.peg.318	Pseudomonas aeruginosa PAO1	algD	GDP-mannose 6-dehydrogenase (EC 1.1.1.132)	Antiphagocytosis,Serum resistance
fig|286.4786.peg.3687	Pseudomonas aeruginosa PAO1	algR	Alginate biosynthesis two-component system response regulator AlgR	Antiphagocytosis,Serum resistance	12379685
fig|286.4786.peg.3688	Pseudomonas aeruginosa PAO1	alg8	Alginate polymerase/glycosyltransferase	Antiphagocytosis,Serum resistance
fig|286.4786.peg.3689	Pseudomonas aeruginosa PAO1	alg44	Alginate polymerisation protein Alg44, membrane fusion protein	Antiphagocytosis,Serum resistance
fig|286.4786.peg.3690	Pseudomonas aeruginosa PAO1	algK	Alginate export system AlgK/AlgE, periplasmic component AlgK	Antiphagocytosis,Serum resistance
fig|286.4786.peg.3691	Pseudomonas aeruginosa PAO1	algE	Alginate export system AlgK/AlgE, periplasmic component AlgK	Antiphagocytosis,Serum resistance
fig|286.4786.peg.3692	Pseudomonas aeruginosa PAO1	algG	Poly (beta-D-mannuronate) C5 epimerase AlgG (EC 5.1.3.-)	Antiphagocytosis,Serum resistance
fig|286.4786.peg.3693	Pseudomonas aeruginosa PAO1	algX	Alginate O-acetyltransferase AlgX, periplasmic	Antiphagocytosis,Serum resistance
fig|286.4786.peg.3694	Pseudomonas aeruginosa PAO1	algL	Alginate lyase AlgL (EC 4.2.2.3)	Antiphagocytosis,Serum resistance
fig|286.4786.peg.3695	Pseudomonas aeruginosa PAO1	algI	Probable poly(beta-D-mannuronate) O-acetylase (EC 2.3.1.-)	Antiphagocytosis,Serum resistance
fig|286.4786.peg.3696	Pseudomonas aeruginosa PAO1	algJ	Alginate O-acetyltransferase AlgJ, inner membrane	Antiphagocytosis,Serum resistance
fig|286.4786.peg.3697	Pseudomonas aeruginosa PAO1	algF	Alginate O-acetyltransferase AlgF, periplasmic	Antiphagocytosis,Serum resistance
fig|286.4786.peg.3698	Pseudomonas aeruginosa PAO1	algU	RNA polymerase sigma factor RpoE	Antiphagocytosis,Serum resistance	14641575
fig|286.4786.peg.3801	Pseudomonas aeruginosa PAO1	algW	Outer membrane stress sensor protease DegS		14641575
fig|286.4786.peg.4547	Pseudomonas aeruginosa PAO1	algZ	Alginate biosynthesis two-component system sensor histidine kinase AlgZ/FimS	Antiphagocytosis,Serum resistance
fig|286.4786.peg.590	Pseudomonas aeruginosa PAO1	cca	CCA tRNA nucleotidyltransferase (EC 2.7.7.72)	Twitching	14641575
fig|286.4786.peg.3418	Pseudomonas aeruginosa UCBPP-PA14	fabF1	3-oxoacyl-[acyl-carrier-protein] synthase, KASII (EC 2.3.1.179)		18591226
fig|286.4786.peg.3093	Pseudomonas aeruginosa PAO1	fleN	Flagellar synthesis regulator FleN	Adherence,Motility
fig|286.4786.peg.3116	Pseudomonas aeruginosa PAO1	fleQ	Flagellar regulatory protein FleQ	Adherence,Motility
fig|286.4786.peg.3115	Pseudomonas aeruginosa PAO1	fleS	Flagellar sensor histidine kinase FleS
fig|286.4786.peg.3140	Pseudomonas aeruginosa PAO1	flgC	Flagellar basal-body rod protein FlgC	Adherence,Motility
fig|286.4786.peg.3136	Pseudomonas aeruginosa PAO1	flgG	Flagellar basal-body rod protein FlgG	Adherence,Motility
fig|286.4786.peg.3113	Pseudomonas aeruginosa PAO1	fliE	Flagellar hook-basal body complex protein FliE	Adherence,Motility
fig|286.4786.peg.3111	Pseudomonas aeruginosa PAO1	fliG	Flagellar motor switch protein FliG	Adherence,Motility
fig|286.4786.peg.3109	Pseudomonas aeruginosa PAO1	fliI	Flagellum-specific ATP synthase FliI	Adherence,Motility
fig|286.4786.peg.3102	Pseudomonas aeruginosa PAO1	fliM	Flagellar motor switch protein FliM	Adherence,Motility
fig|286.4786.peg.3099	Pseudomonas aeruginosa PAO1	fliP	Flagellar biosynthesis protein FliP	Adherence,Motility
fig|286.4786.peg.939	Pseudomonas aeruginosa PAO1	fur	Ferric uptake regulation protein FUR		7642283
fig|286.4786.peg.2386	Pseudomonas aeruginosa UCBPP-PA14	gacA	BarA-associated response regulator UvrY (= GacA = SirA)		9371831
fig|286.4786.peg.2308	Pseudomonas aeruginosa PAO1	galU	UTP--glucose-1-phosphate uridylyltransferase (EC 2.7.7.9)		15213167
fig|286.4786.peg.2315	Pseudomonas aeruginosa PAO1	galU	UTP--glucose-1-phosphate uridylyltransferase (EC 2.7.7.9)		15213167
fig|286.4786.peg.4072	Pseudomonas aeruginosa PAO1	hfq	RNA-binding protein Hfq		14521880
fig|286.4786.peg.2595	Pseudomonas aeruginosa PAO1	htpG	Chaperone protein HtpG		12023080
fig|286.4786.peg.809	Pseudomonas aeruginosa PAO1	lptE	LPS-assembly lipoprotein	Lipotoxin F	19332805
fig|286.4786.peg.3633	Pseudomonas aeruginosa PAO1	lptF	Lipopolysaccharide export system permease protein	Lipotoxin F	19332805
fig|286.4786.peg.1625	Pseudomonas aeruginosa PAO1	metE	5-methyltetrahydropteroyltriglutamate--homocysteine methyltransferase (EC 2.1.1.14)		14641575
fig|286.4786.peg.4083	Pseudomonas aeruginosa PAO1	motA	Flagellar motor rotation protein MotA
fig|286.4786.peg.3087	Pseudomonas aeruginosa PAO1	motC	Flagellar motor rotation protein MotA
fig|286.4786.peg.1469	Pseudomonas aeruginosa PAO1	mucP	Intramembrane protease RasP/YluC, implicated in cell division based on FtsL cleavage
fig|286.4786.peg.1837	Pseudomonas aeruginosa PAO1	nqrB	Na(+)-translocating NADH-quinone reductase subunit B (EC 1.6.5.8)	Swarming	14641575
fig|286.4786.peg.2350	Pseudomonas aeruginosa PAO1	nuoD	NADH-ubiquinone oxidoreductase chain C (EC 1.6.5.3) / NADH-ubiquinone oxidoreductase chain D (EC 1.6.5.3)	Motility	14641575
fig|286.4786.peg.1835	Pseudomonas aeruginosa PAO1	PA3001	NADP-dependent glyceraldehyde-3-phosphate dehydrogenase (EC 1.2.1.13)		14641575
fig|286.4786.peg.2785	Pseudomonas aeruginosa PAO1	PA3173	Oxidoreductase, short-chain dehydrogenase/reductase family		14641575
fig|286.4786.peg.3366	Pseudomonas aeruginosa PAO1	PA3286	beta-ketodecanoyl-[acyl-carrier-protein] synthase (EC 2.3.1.207)		14641575
fig|286.4786.peg.405	Pseudomonas aeruginosa	PA4115	Pyrimidine/purine nucleotide 5'-monophosphate nucleosidase PpnN (EC 3.2.2.4) (EC 3.2.2.10)		14641575
fig|286.4786.peg.894	Pseudomonas aeruginosa	PA4564	Conserved uncharacterized protein CreA		14641575
fig|286.4786.peg.423	Pseudomonas aeruginosa	pgk	Phosphoglycerate kinase (EC 2.7.2.3)		14641575
fig|286.4786.peg.4466	Pseudomonas aeruginosa PAO1	pilG	twitching motility protein PilG	Adherence,Twitching motility
fig|286.4786.peg.4465	Pseudomonas aeruginosa PAO1	pilH	twitching motility protein PilH	Adherence,Twitching motility
fig|286.4786.peg.4464	Pseudomonas aeruginosa UCBPP-PA14	pilI	type IV pili signal transduction protein PilI	Adherence,Twitching motility	14641575
fig|286.4786.peg.4463	Pseudomonas aeruginosa PAO1	pilJ	type IV pilus biogenesis protein PilJ	Adherence,Twitching motility
fig|286.4786.peg.506	Pseudomonas aeruginosa PAO1	pilM	Type IV pilus biogenesis protein PilM	Adherence,Twitching motility
fig|286.4786.peg.507	Pseudomonas aeruginosa PAO1	pilN	Type IV pilus biogenesis protein PilN	Adherence,Twitching motility
fig|286.4786.peg.508	Pseudomonas aeruginosa PAO1	pilO	Type IV pilus biogenesis protein PilO	Adherence,Twitching motility
fig|286.4786.peg.3711	Pseudomonas aeruginosa PAO1	pilR	Type IV fimbriae expression regulatory protein PilR	Adherence,Twitching motility
fig|286.4786.peg.4189	Pseudomonas aeruginosa PAO1	pilT	Twitching motility protein PilT	Adherence,Twitching motility
fig|286.4786.peg.4188	Pseudomonas aeruginosa PAO1	pilU	Type IV pilus assembly ATPase component PilU	Adherence,Twitching motility
fig|286.4786.peg.4426	Pseudomonas aeruginosa PAO1	pslA	Polyprenyl glycosylphosphotransferase	Pellicle/biofilm biosynthesis protein	30016475
fig|286.4786.peg.4425	Pseudomonas aeruginosa PAO1	pslB	Mannose-1-phosphate guanylyltransferase (EC 2.7.7.13) / Mannose-6-phosphate isomerase (EC 5.3.1.8)	Pellicle/biofilm biosynthesis protein	30016475
fig|286.4786.peg.4424	Pseudomonas aeruginosa PAO1	pslC	Glycosyltransferase family 2	Pellicle/biofilm biosynthesis protein	30016475
fig|286.4786.peg.4422	Pseudomonas aeruginosa PAO1	pslE	Copolymerase/tyrosine-kinase PslE	Pellicle/biofilm biosynthesis protein	30016475
fig|286.4786.peg.4419	Pseudomonas aeruginosa PAO1	pslE	Copolymerase/tyrosine-kinase PslE	Pellicle/biofilm biosynthesis protein	30016475
fig|286.4786.peg.4418	Pseudomonas aeruginosa PAO1	pslF	Glycosyltransferase family 4	Pellicle/biofilm biosynthesis protein	30016475
fig|286.4786.peg.4417	Pseudomonas aeruginosa PAO1	pslG	Glycosyltransferase family 39	Pellicle/biofilm biosynthesis protein	30016475
fig|286.4786.peg.4416	Pseudomonas aeruginosa PAO1	pslH	Glycosyltransferase family 4	Pellicle/biofilm biosynthesis protein	30016475
fig|286.4786.peg.4414	Pseudomonas aeruginosa PAO1	pslJ	Inner membrane protein PslJ	Pellicle/biofilm biosynthesis protein	30016475
fig|286.4786.peg.4412	Pseudomonas aeruginosa PAO1	pslK	Inner membrane protein PslK	Pellicle/biofilm biosynthesis protein	30016475
fig|286.4786.peg.4001	Pseudomonas aeruginosa PAO1	purD	Phosphoribosylamine--glycine ligase (EC 6.3.4.13)		14641575
fig|286.4786.peg.4000	Pseudomonas aeruginosa PAO1	purH	IMP cyclohydrolase (EC 3.5.4.10) / Phosphoribosylaminoimidazolecarboxamide formyltransferase (EC 2.1.2.3)		14641575
fig|286.4786.peg.3563	Pseudomonas aeruginosa PAO1	purL	Phosphoribosylformylglycinamidine synthase, synthetase subunit (EC 6.3.5.3) / Phosphoribosylformylglycinamidine synthase, glutamine amidotransferase subunit (EC 6.3.5.3)		14641575
fig|286.4786.peg.3542	Pseudomonas aeruginosa PAO1	thrC	Threonine synthase (EC 4.2.3.1)		14641575
fig|286.4786.peg.572	Pseudomonas aeruginosa PAO1	waaA	3-deoxy-D-manno-octulosonic acid transferase (EC 2.4.99.12)(EC 2.4.99.13)	Adherence,Endotoxin
fig|286.4786.peg.539	Pseudomonas aeruginosa PAO1	waaF	ADP-heptose--lipooligosaccharide heptosyltransferase II	Adherence,Endotoxin
fig|286.4786.peg.540	Pseudomonas aeruginosa PAO1	waaC	Lipopolysaccharide core heptosyltransferase I	Adherence,Endotoxin
fig|286.4786.peg.541	Pseudomonas aeruginosa PAO1	waaG	UDP-glucose:(heptosyl) LPS alpha1,3-glucosyltransferase WaaG	Adherence,Endotoxin
fig|286.4786.peg.542	Pseudomonas aeruginosa PAO1	waaP	Lipopolysaccharide core heptose(I) kinase RfaP	Adherence,Endotoxin
fig|286.4786.peg.3181	Pseudomonas aeruginosa PAO1	xcpR	General secretion pathway protein E	Secretion system,Type II secretion system
fig|286.4786.peg.3180	Pseudomonas aeruginosa PAO1	xcpS	General secretion pathway protein F	Secretion system,Type II secretion system
fig|286.4786.peg.3179	Pseudomonas aeruginosa PAO1	xcpT	General secretion pathway protein G	Secretion system,Type II secretion system
fig|286.4786.peg.2713	Pseudomonas aeruginosa UY1PSABAL	phzC	2-keto-3-deoxy-D-arabino-heptulosonate-7-phosphate synthase I alpha (EC 2.5.1.54)	Pyocyanin production	32886694
fig|286.4786.peg.3499	Pseudomonas aeruginosa PAO1	phzF	Phenazine biosynthesis protein PhzF	Pyocyanin production
fig|286.4786.peg.1335	Pseudomonas aeruginosa UY1PSABAL	phzG	Pyridoxamine 5'-phosphate oxidase (EC 1.4.3.5)	Pyocyanin production	32886694
fig|286.4786.peg.2868	Pseudomonas aeruginosa	phzH	Asparagine synthetase [glutamine-hydrolyzing] (EC 6.3.5.4)	Pyocyanin production
fig|286.4786.peg.3353	Pseudomonas aeruginosa	phzH	Asparagine synthetase [glutamine-hydrolyzing] (EC 6.3.5.4)	Pyocyanin production
fig|286.4786.peg.3369	Pseudomonas aeruginosa PAO1	phzS	Oxidoreductase	Pyocyanin production
